# Supplementary material for: DNA ADP-Ribosylation Stalls Replication and Is Reversed by RecF-Mediated Homologous Recombination and Nucleotide Excision Repair
Source: Cell Rep. 2019 Feb 4;30(5):1373–1384.e4. doi: 10.1016/j.celrep.2020.01.014 (PMC7003065; doi:10.1016/j.celrep.2020.01.014)
Supplement: Table S3. Primers Database, Related to STAR Methods [file mmc2.xlsx]

## Sheet: Sheet1
	Primer name	Sequence	Direction	Purpose
	EL43	aaaaatatattcttagccag	Fwd (Up)	darTG knock-out in EPEC
	EL44	ggtcgacggatccccggaatcataggtttcccttctatat	Rev (Up)
	EL51	cgaagcagctccagcctacataatggagttccattgctga	Fwd (Down)
	EL52	gataaatatcttcattcacg	Rev (Down)
	EL183	atggaaagacaactggtgctgg	Fwd (Up)	dinB knock-out in EPEC
	EL184	tcataatcccagcaccagttgtctttccatatgaatgattttacgcattgctcacctc	Rev (Up)
	EL185	cggagtatagtaaaacgacggccagtgtttatgcgcatatggaagccaatctggagatg	Fwd (Down)
	EL186	ctatactagcaggaaacagctatgacgtttattgataaaggatttgtcatgatttacc	Rev (Down)
	EL213	cggagtatagtaaaacgacggccagtgtttttttggagaatagacatgtcccgagtctgc	Fwd (Up)	fpg knock-out in EPEC
	EL214	gctggtttcaacttcgggtaattc	Rev (Up)
	EL215	atgcctgaattacccgaagttgaaaccagctgccagaagtaattgatgcgcgccggatgg	Fwd (Down)
	EL216	ctatactagcaggaaacagctatgacgtttgccgttgaagtgctgtatcaaaaccagggc	Rev (Down)
	EL271	atgaccttcaatatgctgttgcgccagaagcggttcatcggcagccacacgacctaccag	Fwd (Up)	K85D mutation into lexA to generate lexA3 mutant in EPEC
	EL272	cttctggcgcaacagcatattgaag	Rev (Up)
	EL273	cggagtatagtaaaacgacggccagtgtttgattgtggaaattctcaatagcgccatcg	Fwd (Down)
	EL274	ctatactagcaggaaacagctatgacgtttatgaccaattaccgccgtatcgaccag	Rev (Down)
	EL153	cggagtatagtaaaacgacggccagtgtttttatgtgcagagttataaacagaggaagg	Fwd (Up)	mutH knock-out in EPEC
	EL154	ctatactagcaggaaacagctatgacgttttcataataaacaggtgatctgacagaccca	Rev (Up)
	EL155	tagccatcgctttgacctgctgc	Fwd (Down)
	EL156	ccggaaagcagcaggtcaaagcgatggctagtcatgataccttggttaaaaaacaaacag	Rev (Down)
	EL157	catggggttaagtccggctccc	Fwd (Up)	mutL knock-out in EPEC
	EL158	taacatcagggagccggacttaaccccatgtggatttatcgcttgaagagtctggtg	Rev (Up)
	EL159	cggagtatagtaaaacgacggccagtgtttgatgacgcacggttaagatcggatgacg	Fwd (Down)
	EL160	ctatactagcaggaaacagctatgacgtttaaactgatactccttccccggataatctg	Rev (Down)
	EL225	cggagtatagtaaaacgacggccagtgtttgcaaaccatgcaggcttgcgtgcgtgaagc	Fwd (Up)	nei knock-out in EPEC
	EL226	catggtgatatccttttttcattc	Rev (Up)
	EL227	aaagaatgaaaaaaggatatcaccatgtgccctggctgccagcactaggccgaacgc	Fwd (Down)
	EL228	actatactagcaggaaacagctatgacgtttggtggcgtttatgcaatatctgcgagtg	Rev (Down)
	EL231	cggagtatagtaaaacgacggccagtgttttcgcgattttcctctacccggcgatatatc	Fwd (Up)	nfo knock-out in EPEC
	EL232	tcgttcatcgatcaggccaccgctttttccatgcgaggactcctgttaaacccgctgga	Rev (Up)
	EL233	gaaaaagcggtggcctgatc	Fwd (Down)
	EL234	ctatactagcaggaaacagctatgacgtttaggtgtgagattacaatcagccagcaccac	Rev (Down)
	EL171	ctcccttttattgaggataattttg	Fwd (Up)	polB knock-out in EPEC
	EL172	tgtagcaaaattatcctcaataaaagggagcacgctgaaaatccaataaaaaaccaggc	Rev (Up)
	EL173	cggagtatagtaaaacgacggccagtgtttaggtacgaaaaagccctcctccgacacgcc	Fwd (Down)
	EL174	ctatactagcaggaaacagctatgacgtttgtttgctatcaaggaaaacttcacgcagg	Rev (Down)
	EL125	cggagtatagtaaaacgacggccagtgttttatgactgacagaggttgtgatgactgac	Fwd (Up)	recA knock-out in EPEC
	EL126	gtattacccggcatgacaggagtaaaaatgtaatcgtcttgtttgatacacaagggtcgc	Rev (Up)
	EL127	catttttactcctgtcatgccggg	Fwd (Down)
	EL128	actatactagcaggaaacagctatgacgttttatcttccatcagatagccacgatagagc	Rev (Down)
	EL415	cggagtatagtaaaacgacggccagtgttttatgatctgcaatatcagctttataccctg	Fwd (Up)	recD knock-out in EPEC
	EL416	atgatcctctgtggcgatcgtctttatttgttgtttagttcacggggataaacgtaattg	Rev (Up)
	EL417	caattacgtttatccccgtgaactaaacaacaaataaagacgatcgccacagaggatcat	Fwd (Down)
	EL418	ctatactagcaggaaacagctatgacgtttttgtgatggaaagcgccgagcagattcgtc	Rev (Down)
	EL340	aaaataacggattaacccaagtataaatgagc	Fwd (Up)	recF knock-out in EPEC
	EL341	tcatttatacttgggttaatccgttattttgcgggtgagggacattacagtctcattggc	Rev (Up)
	EL342	cggagtatagtaaaacgacggccagtgttttcaatgccaattggtcaatctttgccaagc	Fwd (Down)
	EL342	ctatactagcaggaaacagctatgacgtttttcatattcgaactcggtcacattggtgaa	Rev (Down)
	EL340	aaaataacggattaacccaagtataaatgagc	Fwd (Up)	recF knock-out in BL21(DE3)
	EL341	tcatttatacttgggttaatccgttattttgcgggtgagggacattacagtctcattggc	Rev (Up)
	EL342	cggagtatagtaaaacgacggccagtgttttcaatgccaattggtcaatctttgccaagc	Fwd (Down)
	EL343	ctatactagcaggaaacagctatgacgtttttcatattcgaactcggtcacattggtgaa	Rev (Down)
	EL346	caaatccgcctgcaggtactacgc	Fwd (Up)	recG knock-out in EPEC
	EL347	gctgtcgcgtagtacctgcaggcggatttggcgcagaggaaggtgtaagagcaaatcctg	Rev (Up)
	EL348	cggagtatagtaaaacgacggccagtgtttatacggaagagaaagatggtcgcgtctaca	Fwd (Down)
	EL349	ctatactagcaggaaacagctatgacgtttgcaacttttggctggtactgcttttgaact	Rev (Down)
	EL303	taggctatgaagtgcatatgccgatgacctaaccttatttgattcagcaaggctttttgc	Fwd (Up)	ruvAB knock-out in EPEC
	EL304	gcaaaaagccttgctgaatcaaataaggttaggtcatcggcatatgcacttcatagccta	Rev (Up)
	EL305	cggagtatagtaaaacgacggccagtgtttatttaacaattctccaaacgtctctatttc	Fwd (Down)
	EL306	ctatactagcaggaaacagctatgacgtttaatggcgcaatttgctgtcgatgacgatta	Rev (Down)
	EL352	ggttcgcgcgtgaccggctatggcgtcatcctggcgagagggcgactgcgttaagttata	Fwd (Up)	ruvC knock-out in EPEC
	EL353	tataacttaacgcagtcgccctctcgccaggatgacgccatagccggtcacgcgcgaacc	Rev (Up)
	EL354	cggagtatagtaaaacgacggccagtgtttatgcaaacatggaaaccatcatctacgaag	Fwd (Down)
	EL355	ctatactagcaggaaacagctatgacgtttgctgaatatgaaattggtgatatcgtcttt	Rev (Down)
	EL177	aaacagtataacttcaggcagattattatgtttggtgtggtgatccacgtcgttaaggcg	Fwd (Up)	umuD knock-out in EPEC
	EL178	cataataatctgcctgaagttatactg	Rev (Up)
	EL179	cggagtatagtaaaacgacggccagtgtttagaataatcgcttatcagacttcaggtatc	Fwd (Down)
	EL180	actatactagcaggaaacagctatgacgttttggcaagcttagccagcgttttggtctgg	Rev (Down)
	EL141	gaggatttcgccgcccccactgccgccttccattcacctttcccggattaaacgc	Fwd (Up)	uvrA knock-out in EPEC
	EL142	gaaggcggcagtgggggcgg	Rev (Up)
	EL143	cggagtatagtaaaacgacggccagtgtttctgagaacctttacgcagatattcgctgg	Fwd (Down)
	EL144	ctatactagcaggaaacagctatgacgtttaagggcgtattcagaccggcacctggcaag	Rev (Down)
	EL473	cggagtatagtaaaacgacggccagtgtttccttcgatataaacctgagaacctttacgc	Fwd (Up)	uvrA knock-out in BL21(DE3)
	EL472	cggtttctggcgtaccggagacgaggatctaacgaggttgatgtttttgagattatgggt	Rev (Up)
	EL471	acccataatctcaaaaacatcaacctcgttagatcctcgtctccggtacgccagaaaccg	Fwd (Down)
	EL474	ctatactagcaggaaacagctatgacgttttcagaccggcacctggcaaggcatttggct	Rev (Down)
	EL152	cggagtatagtaaaacgacggccagtgtttcttcgattgactgcaatttaacc	Fwd (Up)	uvrB knock-out in BL21(DE3)
	EL151	ctgatgcaactggtcacgaatttgcgccgcgagtcgctacctgaaggagttgggcgggc	Rev (Up)
	EL494	tgcccgcccaactccttcaggtagcgactcgcggcgcaaattcgtgaccagttgcatcag	Fwd (Down)
	EL150	ctatactagcaggaaacagctatgacgtttttgatctgatggcgattgacgatcaggggc	Rev (Down)
	EL219	cggagtatagtaaaacgacggccagtgtttttcaccgcaatgccacccgagaagtcgata	Fwd (Up)	xth knock-out in EPEC
	EL220	catagtcgctgccatttattcagat	Rev (Up)
	EL221	tctttatctgaataaatggcagcgactatgtaatttagctgatctcctggctcaaactgg	Fwd (Down)
	EL222	ctatactagcaggaaacagctatgacgtttagaataagaaaatcaataccgttacgcgca	Rev (Down)
	EL211	atggatatgtcgcctaaagc	Fwd - Check	Fusion uvrB to PAmCherry in BL21(DE3)
	EL212	attccgtatcgtcatgaccg	Rev - Check
	GJ001	caatccatgggccatcatcatcatcatcatggcggcatggcctatgactacagcgcc	Fwd	Amplification of darTG49D to clone it on pBAD33 plasmid
	GJ003	ggtgctcgagttcatgagaagtaccatccagac	Rev
	EL114	caaattatcccatccagcagagagatcgggcagtgttgccagattagcgccgctgcctg	Fwd (Up)	Amplification of darTE10A to clone it on pBAD33 plasmid
	EL115	tctctgctggatgggataatttg	Rev (Up)
	EL116	cattgagcaactgactgaaatgcctcaaaatgttctttacgatgccattgggatat	Fwd (Down)
	EL117	ttgaggcatttcagtcagttgctcaatg	Rev (Down)
	E2348C_1092_Fw2	caatccatgggccatcatcatcatcatcatggcggcatgatcacatatacacaaggc	Fwd	Amplification of darG to clone it on pET28A plasmid
	E2348C_1092_Rv	ggtgctcgagttcagcaatggaactccattac	Rev
	EL101	ccggggaactgatgggaccgcgctggattgttaattttccgaccgcacagcactggc	Fwd (mutation)	Amplification of darGK54A to clone it on pET28A plasmid
	EL102	ctgtgcggtcggaaaattaacaatc	Rev (mutation)
	E2348C_1092_Fw2	caatccatgggccatcatcatcatcatcatggcggcatgatcacatatacacaaggc	Fwd	Amplification of darG macrodomain to clone it on pET28A plasmid
	GJ004b	ggtgctcgagttcaggcgggagtgagcttttttacg	Rev
	EL120	ttctggtatttttcagtcggttggtaaatattttcggggaagcgctctttaaacatcaac	Fwd	Amplification of darG C-terminal domain to clone it on pET28A plasmid
	EL121	atttaccaaccgactgaaaaataccagaac	Rev
	EL133	tctagaatggcctatgactacagcg	Fwd - XbaI	Amplification of darTG49D to clone it on pKT25 plasmid
	EL134	gaattctcatgagaagtaccatcc	Rev - EcoRI
	EL135	tctagagtggaagctctggtgaatac	Fwd - XbaI	Amplification of darTG to clone it on pUT18 plasmid
	EL136	gaattctcagcaatggaactccattac	Rev - EcoRI
	EL139	tctagaatggggaaaggcatcg	Fwd - XbaI	Amplification of darG macrodomain to clone it on pUT18 plasmid
	EL140	aattctcaaaggtcgccaagg	Rev - EcoRI
	EL137	tctagaatggggaaaggcatcg	Fwd - XbaI	Amplification of darG C-terminal domain to clone it on pUT18 plasmid
	EL138	gaattctcagcaatggaactccattac	Rev - EcoRI
	EL454	cgactctagagctctgcaggagatctcgatggatttgtcacctacagtaacgaagcgaaa	Fwd	Amplification of recA to clone it on pMR101 plasmid
	EL457	gaccatgattacgccaagcttccatgggattgattctgtcatggcatatccttacaactt	Rev
	EL372	cgactctagagctctgcaggagatctcgatcgattaagccaatttttgtctatggtcatt	Fwd - promoter	Amplification of recF to clone it on pMR101 plasmid
	EL373	ggcggactccactcgaacaaaagtc	Rev - promoter
	EL374	ttatcgacttttgttcgagtggagtccgccatgtccctcacccgcttgttgatccgcgat	Fwd - gene
	EL375	gaccatgattacgccaagcttccatgggatatcaacgtttctcgctcatttatacttggg	Rev - gene
	EL467	gagctccgtctaaaatcgaactggacc	Fwd - promoter (SacI)	Amplification of recG to clone it on pMR101 plasmid
	EL468	ggatccacttaaaaagctccacaggtg	Rev - promoter (BamHI)
	EL469	ggatccatgaaaggtcgcctgttagatgc	Fwd - gene (BamHI)
	EL470	ccatggttacgcattcgagtaacgttcc	Rev - gene (NcoI)
	EL368	cgactctagagctctgcaggagatctcgattatgaatatacgtaatagcataaaaaattt	Fwd	Amplification of ruvAB to clone it on pMR101 plasmid
	EL369	gaccatgattacgccaagcttccatgggatatctcttgtaggcctgataagacgcgaaca	Rev
	EL370	cgactctagagctctgcaggagatctcgatgatgacggcgctattgatgtctacactgca	Fwd	Amplification of ruvC to clone it on pMR101 plasmid
	EL371	gaccatgattacgccaagcttccatgggattataacttaacgcagtcgccctctcgccag	Rev
